# Supplementary material for: Barrier-to-autointegration factor 1 promotes gammaherpesvirus reactivation from latency
Source: Nat Commun. 2023 Feb 6;14:434. doi: 10.1038/s41467-023-35898-2 (PMC9902469; doi:10.1038/s41467-023-35898-2)
Supplement: Supplementary file 3 — Supplementary Data 1 [file 41467_2023_35898_MOESM3_ESM.xlsx]

## Sheet: Sheet1
Supplementary Data 1
Time point (h)	Gene Name	ID	log2 Fold Change	Adjusted p-value (two-tailed Wald Test with adjustments for multiple comparisons)
0	TSPAN2	ENSG00000134198	1.67	1.73e-10
0	HERC5	ENSG00000138646	1.47	0.0129
0	IFIT3	ENSG00000119917	1.43	2.15e-15
0	IFIT1	ENSG00000185745	1.43	8.5e-13
0	IFIT2	ENSG00000119922	1.34	6.3e-11
0	SCML1	ENSG00000047634	1.19	0.00442
0	LRRC8B	ENSG00000197147	1	0.000253
0	SPNS2	ENSG00000183018	-1.1	0.000519
0	UGP2	ENSG00000169764	-1.26	2.4e-11
0	GYG1	ENSG00000163754	-1.31	1.47e-12
0	SNF8	ENSG00000159210	-1.63	4.73e-21
0	POLR3A	ENSG00000148606	-1.86	5.8e-24
0	HIST1H1E	ENSG00000168298	-2.88	0.015
0	IPO9	ENSG00000198700	-3	5.72e-70
0	FP671120.4	ENSG00000281383	-3.45	0.0427
0	MIR3648-1	ENSG00000275708	-4.67	0.00751
0	BANF1	ENSG00000175334	-6.6	4.49e-261
0	RNU4-1	ENSG00000200795	-6.86	0.00106
48	RSAD2	ENSG00000134321	4.98	9.31e-10
48	OASL	ENSG00000135114	3.82	2.11e-11
48	MX2	ENSG00000183486	3.28	0.0225
48	OAS2	ENSG00000111335	3.09	0.0099
48	IL7R	ENSG00000168685	3.05	1.77e-08
48	LINC00623	ENSG00000226067	3.02	0.041
48	KLF4	ENSG00000136826	2.59	7.59e-06
48	IFI44	ENSG00000137965	2.55	1.79e-10
48	SCG5	ENSG00000166922	2.33	0.0323
48	KRT7	ENSG00000135480	2.25	0.0458
48	ISG15	ENSG00000187608	2.24	0.000108
48	IFIT2	ENSG00000119922	2.16	8.88e-11
48	MIR155HG	ENSG00000234883	2.15	3.07e-05
48	HERC5	ENSG00000138646	2.12	0.00843
48	ABCC9	ENSG00000069431	2.06	0.041
48	PMAIP1	ENSG00000141682	2	0.00113
48	BNC1	ENSG00000169594	1.93	0.0247
48	HES4	ENSG00000188290	1.92	0.0476
48	IL15RA	ENSG00000134470	1.89	0.0149
48	IFIT3	ENSG00000119917	1.79	1.27e-11
48	C15orf48	ENSG00000166920	1.76	0.0105
48	PTX3	ENSG00000163661	1.71	0.0336
48	RARRES3	ENSG00000133321	1.59	0.0409
48	TSPAN2	ENSG00000134198	1.58	0.00249
48	NFE2L3	ENSG00000050344	1.58	0.00845
48	UBE2L6	ENSG00000156587	1.57	0.00778
48	DDX60	ENSG00000137628	1.54	4.22e-08
48	BIRC3	ENSG00000023445	1.47	0.0146
48	FOSL1	ENSG00000175592	1.45	0.0431
48	C19orf33	ENSG00000167644	1.42	0.0146
48	SLC16A9	ENSG00000165449	1.41	0.0324
48	ZC3HAV1	ENSG00000105939	1.38	1.2e-05
48	TNFRSF12A	ENSG00000006327	1.35	0.00288
48	CD74	ENSG00000019582	1.29	0.000312
48	PHLDA2	ENSG00000181649	1.23	0.000917
48	TNFSF10	ENSG00000121858	1.23	0.0463
48	GFRA1	ENSG00000151892	-1.07	0.00017
48	UGP2	ENSG00000169764	-1.1	0.0189
48	NRP1	ENSG00000099250	-1.1	0.0323
48	CRISPLD2	ENSG00000103196	-1.14	0.0282
48	SYNE2	ENSG00000054654	-1.23	0.039
48	IGFBP3	ENSG00000146674	-1.23	0.00274
48	GPR161	ENSG00000143147	-1.26	0.0409
48	TNFAIP6	ENSG00000123610	-1.28	0.0203
48	ADAMTSL4	ENSG00000143382	-1.29	0.00194
48	PFKFB3	ENSG00000170525	-1.34	0.0149
48	LIPC	ENSG00000166035	-1.34	0.0236
48	KDELC1	ENSG00000134901	-1.4	0.00471
48	CDH16	ENSG00000166589	-1.46	0.0323
48	DNM3	ENSG00000197959	-1.58	0.0448
48	PRKD1	ENSG00000184304	-1.63	0.0135
48	C1QTNF3	ENSG00000082196	-1.69	0.0236
48	CD24	ENSG00000272398	-1.7	0.0236
48	SLC40A1	ENSG00000138449	-1.74	0.0104
48	PEG10	ENSG00000242265	-1.77	0.00135
48	AL365203.2	ENSG00000273038	-1.78	0.00843
48	MT1F	ENSG00000198417	-1.78	0.0113
48	PC	ENSG00000173599	-1.79	0.000736
48	F3	ENSG00000117525	-1.84	0.000108
48	ADAMTS15	ENSG00000166106	-1.9	0.00194
48	IPO9	ENSG00000198700	-1.98	1.09e-11
48	SULT1E1	ENSG00000109193	-2.04	0.0462
48	NMU	ENSG00000109255	-2.05	0.000678
48	SLC23A1	ENSG00000170482	-2.06	0.0409
48	PLPP1	ENSG00000067113	-2.09	0.000876
48	UPK1B	ENSG00000114638	-2.24	0.00249
48	RGS5	ENSG00000143248	-2.42	2.01e-05
48	AKR1C1	ENSG00000187134	-2.45	0.00507
48	MAP1LC3C	ENSG00000197769	-2.48	0.000736
48	AC008074.3	ENSG00000260101	-2.71	0.00385
48	DPEP1	ENSG00000015413	-2.73	0.0105
48	LINC01297	ENSG00000225255	-2.8	0.00104
48	CLVS1	ENSG00000177182	-2.97	0.0397
48	SLC12A3	ENSG00000070915	-3.26	0.000274
48	C10orf99	ENSG00000188373	-3.45	0.000467
48	AFP	ENSG00000081051	-3.56	0.00261
48	SULT1B1	ENSG00000173597	-3.95	6.43e-08
48	LINC00622	ENSG00000260941	-4.09	0.0159
48	BANF1	ENSG00000175334	-5.97	1.45e-121
