# Supplementary material for: Barrier-to-autointegration factor 1 promotes gammaherpesvirus reactivation from latency
Source: Nat Commun. 2023 Feb 6;14:434. doi: 10.1038/s41467-023-35898-2 (PMC9902469; doi:10.1038/s41467-023-35898-2)
Supplement: Supplementary file 4 — Supplementary Data 2 [file 41467_2023_35898_MOESM4_ESM.xlsx]

## Sheet: Sheet1
Supplementary Data 2
siRNA	Non-targeting Pool	BANF1 SMART Pool	CGAS SMART Pool
Sequence1	UGGUUUACAUGUCGACUAA	AAAGAUUGCUAUUGUCGUA	GAAGAAACAUGGCGGCUAU
Sequence2	UGGUUUACAUGUUGUGUGA	GGUGCUAAAGAAAGAUGAA	AGGAAGCAACUACGACUAA
Sequence3	UGGUUUACAUGUUUUCUGA	GCACCGAGACUUCGUGGCA	AGAACUAGAGUCACCCUAA
Sequence4	UGGUUUACAUGUUUUCCUA	UUGGUGAAGUCCUGGGCAA	CCAAGAAGGCCUGCGCAUU
