# Supplementary material for: Barrier-to-autointegration factor 1 promotes gammaherpesvirus reactivation from latency
Source: Nat Commun. 2023 Feb 6;14:434. doi: 10.1038/s41467-023-35898-2 (PMC9902469; doi:10.1038/s41467-023-35898-2)
Supplement: Supplementary file 5 — Supplementary Data 3 [file 41467_2023_35898_MOESM5_ESM.xlsx]

## Sheet: Sheet1
Supplementary Data 3
shRNA Plasmid Construction Primers	Primer Sequence	shRNA Target Sequence
shBANF1-1-F	GATCCCTGGTGACAGTTACCAGCTTTCTCGAGAAAGCTGGTAACTGTCACCAGTTTTTA	CTGGTGACAGTTACCAGCTTT
shBANF1-1-R	CGCGTAAAAACTGGTGACAGTTACCAGCTTTCTCGAGAAAGCTGGTAACTGTCACCAGG	CTGGTGACAGTTACCAGCTTT
shBANF1-2-F	GATCCCAGTTTCTGGTGCTAAAGAAACTCGAGTTTCTTTAGCACCAGAAACTGTTTTTA	CAGTTTCTGGTGCTAAAGAAA
shBANF1-2-R	CGCGTAAAAACAGTTTCTGGTGCTAAAGAAACTCGAGTTTCTTTAGCACCAGAAACTGG	CAGTTTCTGGTGCTAAAGAAA
RT-qPCR Primers	Primer Sequence
ACTB-F	ACCTTCTACAATGAGCTGCG
ACTB-R	CCTGGATAGCAACGTACATGG
BANF1-F	GTTCTAGTGGCTTGAGGTATCC
BANF1-R	CTTTTGGGAGGTTGTCATCTTG
cGAS-F	AGGAAGCAACTACGACTAAAGCC
cGAS-R	CGATGTGAFAGAAGGATAGCCG
IFNB1-F	GTTGAGAACCTCCTGGCTAATG
IFNB1-R	GGTAATGCAGAATCCTCCCATAATA
IFIT2-F	GGGAAACTATGCCTGGGTC
IFIT2-R	CCTTCGCTCTTTCATATTTGGTTTC
IFIT3-F	TGAGGAAGGGTGGACACAACTGAA
IFIT3-R	AGGAGAATTCTGGGTTGTTGGGCT
OAS1-F	GCGCCCCACCAAGCTCAAGA
OAS1-R	GCTCCCTCGCTCCCAAGCAT
OAS2-F	ACCCGAACAGTTCCCCCTGGT
OAS2-R	ACAAGGGTACCATCGGAGTTGCC
vIL6-F	CGGTTCACTGCTGGTATCTG
vIL6-R	CAGTATCGTTGATGGCTGGT
ORF57-F	TGGACATTATGAAGGGCATCCTA
ORF57-R	CGGGTTCGGACAATTGCT
BALF2-F	GGGCTGTGGCGAGTACCAC
BALF2-R	CGCTGGTCCTGTGTGTCTTG
BRRF1-F	AAGAGTCTTGCAGGCTGTAC
BRRF1-R	GACTAGTAGCTTAGCAGCTCA
Q5 Mutagenesis Primers	Primer Sequence
BANF1-HAQ5-F	GCCGGATTATGCGGTTTAAACGGCCGGCCGC
BANF1-HAQ5-R	ACATCATACGGATACGTACGCGTCAAGAAGGC
Viral Genome Quantitation Primers	Primer Sequence
BMRF1-F	CAACACCGCACTGGAGAG
BMRF1-R	GCCTGCTTCACTTTCTTGG
ORF39-F	GGTTTCCCCTGCTACTTCAA
ORF39-R	CATGCTTGGCCCGATATAC
