# Supplementary material for: Barrier-to-autointegration factor 1 promotes gammaherpesvirus reactivation from latency
Source: Nat Commun. 2023 Feb 6;14:434. doi: 10.1038/s41467-023-35898-2 (PMC9902469; doi:10.1038/s41467-023-35898-2)
Supplement: Supplementary file 6 — Source Data [file 41467_2023_35898_MOESM6_ESM.xlsx]

## Sheet: Figure 1
1B						1C	iSLK.219 vIL6 mRNA (fold)	siNTC		siBANF1							1D							1E																						1F	iSLK.219 BANF1 mRNA (fold)	siNTC
RFP/GFP Intensity Ratio (fold)	siNTC	siBANF1		unpaired homoscedastic t-test (two-tailed)				𝚫Ct	Normalized Fold Change 2^-𝚫𝚫Ct	𝚫Ct	Normalized Fold Change 2^-𝚫𝚫Ct		unpaired heteroscedastic t-test (two-tailed)				Viral mRNA expression (Z-score)	mRNA	siNTC 48h post-transfection, 0h post-dox	siBANF1 48h post-transfection, 0h post-dox	siNTC 120h post-transfection, 72h post-dox	siBANF1 120h post-transfection, 72h post-dox		Western Blot Quantitation	NTCband	BAFband	NTCback	BAFback	NTCbandinv	BAFbandinv	NTCbackinv	BAFbackinv	NTC	BAF	NTC/actin	BAF/actin	BAF/NTC											𝚫Ct	Normalized Fold Change 2^-𝚫𝚫Ct
	1.05212	0.685778		siNTC and siBANF1: p=0.0008				-2.63533	0.753632	-1.78788	0.418843		siNTC and siBANF1: p=0.0048					K1_622	-0.696199	-0.67567	1.43352	-0.0616502		1E iSLK ORF45	140.783	209.291	230.831	234.458	114.217	45.709	24.169	20.542	90.048	25.167	0.745437	0.193664	0.259799											3.57599	1.13522
	0.978407	0.585257						-3.31646	1.20837	-1.10675	0.261223							K2_17821	-0.865452	-0.841107	1.06228	0.644282		1E iSLK K8A	107.169	181.072	210.201	224.846	147.831	73.928	44.799	30.154	103.032	43.774	0.852921	0.336847	0.394934											3.63898	1.08672
	0.969471	0.641102						-3.0972	1.038	-1.326	0.304098							K3_18883	-0.850072	-0.852689	1.07566	0.627104		1E iSLK actin	95.693	85.848	216.492	215.8	159.307	169.152	38.508	39.2	120.799	129.952														4.12099	0.778066
																		K4_21778	-0.854805	-0.852974	0.649574	1.0582
*Colored data analyzed by unpaired homoscedastic t-test (two-tailed)							iSLK.219 ORF57 mRNA (fold)	siNTC		siBANF1								K5_26145	-0.830323	-0.830698	0.483372	1.17765			NSband	BAF1band	BAF2band	NSback	BAF1back	BAF2back	NSbandinv	BAF1bandinv	BAF2bandinv	NSbackinv	BAFbackinv	BAF2backinv	NS	BAF1	BAF2	NS/actin	BAF1/actin	BAF2/actin	BAF1/NS	BAF2/NS			TREX-BCBL1-RTA BANF1 mRNA (fold)	shNS
								𝚫Ct	Normalized Fold Change 2^-𝚫𝚫Ct	𝚫Ct	Normalized Fold Change 2^-𝚫𝚫Ct		unpaired heteroscedastic t-test (two-tailed)					K7_28624	-0.585099	-0.572129	1.48986	-0.332632		1E BCBL1 ORF45	41.142	205.634	83.753	211.221	218.224	199.69	213.858	49.366	171.247	43.779	36.776	55.31	170.079	12.59	115.937	0.906184	0.0901636	0.615289	0.0994981	0.678989				𝚫Ct	Normalized Fold Change 2^-𝚫𝚫Ct
								-0.897562	0.876937	-0.022892	0.478263		siNTC and siBANF1: p=0.0047					K8_75170	-0.874267	-0.857676	0.855147	0.876797		1E BCBL1 K8A	77.164	253.456	232.255	252.21	253.491	253.009	177.836	1.544	22.745	2.79	1.509	1.991	175.046	0.035	20.754	0.932649	0.000250653	0.110143	0.000268755	0.118097				4.2908	1.38819
								-1.373	1.21924	0.452545	0.34399							LANA_124002	-0.633679	-0.600137	1.47631	-0.242491		1E BCBL1 actin	61.423	110.263	61.178	249.11	249.898	249.605	193.577	144.737	193.822	5.89	5.102	5.395	187.687	139.635	188.427									4.97989	0.861014
								-0.941124	0.90382	0.020668	0.464038							LANA78	-0.562423	-0.563726	1.49361	-0.36746																										5.17751	0.750797
																		ORF10_15288	-0.836027	-0.824841	1.17789	0.482974
							TREX-BCBL1-RTA vIL6 mRNA (fold)	shNS		shBANF1 #1		shBANF1 #2						ORF11_16083	-0.855	-0.850779	1.06539	0.640392																									*Colored data analyzed by unpaired heteroscedastic t-test (two-tailed)
								𝚫Ct	Normalized Fold Change 2^-𝚫𝚫Ct	𝚫Ct	Normalized Fold Change 2^-𝚫𝚫Ct	𝚫Ct	Normalized Fold Change 2^-𝚫𝚫Ct		unpaired heteroscedastic t-test (two-tailed)			ORF16_30403	-0.822959	-0.825234	1.20056	0.447628
								-4.60513	1.48663	-1.93139	0.232985	-1.88146	0.225058		shNS and shBANF1 #1: p=0.0217			ORF17_31509	-0.80321	-0.802832	1.26162	0.344422
								-3.55568	0.718272	-2.23974	0.288503	-2.9309	0.465811		shNS and shBANF1 #2: p=0.0375			ORF17_32510	-0.773841	-0.674171	1.39419	0.0538223
								-3.70229	0.795097	-2.32454	0.305968	-2.7843	0.420802					ORF18_32935	-0.873864	-0.855891	0.927274	0.802481
																		ORF19_34089	-0.805605	-0.808326	1.2515	0.362431
							TREX-BCBL1-RTA ORF57 mRNA (fold)	shNS		shBANF1 #1		shBANF1 #2						ORF20_34848	-0.77452	-0.786407	1.31123	0.249693
								𝚫Ct	Normalized Fold Change 2^-𝚫𝚫Ct	𝚫Ct	Normalized Fold Change 2^-𝚫𝚫Ct	𝚫Ct	Normalized Fold Change 2^-𝚫𝚫Ct		unpaired heteroscedastic t-test (two-tailed)			ORF21_36500	-0.866151	-0.856575	0.988188	0.734538
								2.30963	1.30177	4.62848	0.260911	4.72443	0.244123		shNS and shBANF1 #1: p=0.0417			ORF22_38336	-0.752068	-0.752013	1.35939	0.144694
								3.13926	0.73247	3.65949	0.510725	3.89479	0.433864		shNS and shBANF1 #2: p=0.0097			ORF23_39786	-0.684607	-0.684272	1.43483	-0.06595
								2.74038	0.965756	3.63733	0.518631	4.29368	0.329061					ORF24_41630	-0.540729	-0.540272	1.49743	-0.416431
																		ORF25_45767	-0.842535	-0.836031	0.537292	1.14127
							*Colored data analyzed by unpaired heteroscedastic t-test (two-tailed)											ORF27_48265	-0.854224	-0.852984	1.06029	0.646915
																		ORF29_49613	-0.865166	-0.864994	0.922289	0.807871
																		ORF29_54355	-0.806653	-0.806449	1.25259	0.36051
																		ORF30_51123	-0.747367	-0.746999	1.3664	0.127961
																		ORF32_52203	-0.852019	-0.851954	1.07162	0.632358
																		ORF33_53424	-0.825263	-0.82525	1.19661	0.453903
																		ORF34_55359	-0.627742	-0.627716	1.47148	-0.21602
																		ORF34_55680	-0.806982	-0.808503	1.24945	0.366036
																		ORF36_56709	-0.701052	-0.703449	1.41897	-0.0144697
																		ORF37_58237	-0.790687	-0.79067	1.29033	0.291025
																		ORF39_59355	-0.500948	-0.498549	1.5	-0.500502
																		ORF4_2360	-0.560354	-0.553507	1.49482	-0.380963
																		ORF40_60631	-0.840171	-0.853628	1.10279	0.591013
																		ORF41_62161	-0.643387	-0.647741	1.46195	-0.170824
																		ORF42_62756	-0.592036	-0.591505	1.48598	-0.302442
																		ORF43_64036	-0.631976	-0.630787	1.46966	-0.206899
																		ORF44_67024	-0.563254	-0.563916	1.4935	-0.366331
																		ORF45_68227	-0.820251	-0.818972	1.21518	0.424045
																		ORF46_69318	-0.752211	-0.752864	1.35865	0.146424
																		ORF48_70402	-0.821473	-0.812573	1.22314	0.410911
																		ORF49_71851	-0.653413	-0.653391	1.45722	-0.15042
																		ORF50_73509	-0.845219	-0.857146	1.07689	0.625479
																		ORF50_74850	-0.836098	-0.836427	1.15459	0.51794
																		ORF52_77128	-0.724568	-0.714446	1.40112	0.0378964
																		ORF54_78056	-0.592935	-0.589687	1.48613	-0.303507
																		ORF55_78956	-0.835354	-0.835243	1.15865	0.511951
																		ORF57_83216	-0.837248	-0.836977	1.15094	0.523288
																		ORF58_95417	-0.85468	-0.855376	1.04959	0.660468
																		ORF59_96407	-0.829425	-0.829334	1.18188	0.476875
																		ORF6_5859	-0.630556	-0.627093	1.47094	-0.21329
																		ORF60_97138	-0.812956	-0.814767	1.2325	0.395221
																		ORF62_100977	-0.73212	-0.742412	1.3798	0.0947307
																		ORF64_111231	-0.766685	-0.772181	1.33152	0.20735
																		ORF65_112376	-0.644995	-0.619995	1.469	-0.204012
																		ORF66_114453	-0.76425	-0.762113	1.34207	0.184298
																		ORF67_113980	-0.834915	-0.812597	1.20155	0.445963
																		ORF68_115939	-0.809386	-0.815994	1.23584	0.389536
																		ORF69_117120	-0.862084	-0.859553	0.726725	0.994912
																		ORF7_8384	-0.681906	-0.685891	1.43527	-0.067475
																		ORF70_20979	-0.796666	-0.796521	1.27709	0.316095
																		ORF71_VFLIP	-0.625657	-0.65778	1.46399	-0.180557
																		ORF73_LANA	-0.566864	-0.589133	1.48998	-0.333983
																		ORF75_130749	-0.803851	-0.832011	1.22015	0.41571
																		ORF8_10765	-0.724305	-0.73071	1.39193	0.0630873
																		ORF9_13975	-0.674766	-0.735903	1.41531	-0.00464498
																		VCYC_123054	-0.825202	-0.889332	1.02803	0.686508
																		VGPCR_129945	-0.696105	-0.695788	1.42486	-0.0329673
																		VGPCR_130126	-0.718155	-0.730586	1.39559	0.0531515
																		VIRF1K9_84086	-0.883415	-0.846346	0.804719	0.925042
																		VIRF2K11_92617	-0.612082	-0.608663	1.47922	-0.25847
																		VIRF4K10_86975	-0.856768	-0.849173	1.06479	0.64115
[truncated: 26 more columns]

## Sheet: Figure 2
2A						2B															2C						2D	iSLK.219 IFNB1 mRNA (fold)	siNTC		siBANF1							2E							2F
cGAMP Concentration (pg/μg total protein)	siNTC	siBANF1		Unpaired homoscedastic t-test (two-tailed)		Western Blot Quantitation	NTCband	BAFband	NTCback	BAFback	NTCbandinv	BAFbandinv	NTCbackinv	BAFbackinv	NTC	BAF	NTC/actin	BAF/actin	BAF/NTC		IFNβ Concentration (pg/mL supernatant)	siNTC	siBANF1		Unpaired homoscedastic t-test (two-tailed)				𝚫Ct	Normalized Fold Change 2^-𝚫𝚫Ct	𝚫Ct	Normalized Fold Change 2^-𝚫𝚫Ct		Unpaired heteroscedastic t-test (two-tailed)				ISG mRNA expression (Z-score)	mRNA	siNTC 48h post-transfection, 0h post-dox	siBAF 48h post-transfection, 0h post-dox	siNTC 96h post-transfection, 48h post-dox	siBAF 96h post-transfection, 48h post-dox		KSHV Virions / mL Supernatant	siNTC	siBANF1		Unpaired homoscedastic t-test (two-tailed)
	0.0453794	0.0976705		siNTC and siBANF1: p=0.0016		2B pIRF3	95.372	68.988	97.848	98.686	159.628	186.012	157.152	156.314	2.476	29.698	0.0149682	0.17589	11.7509			0.0171756	0.120229		siNTC and siBANF1: p=0.0329				13.2404	1.19547	11.8711	0.793746		siNTC and siBANF1: p=0.0041					ADAR	-0.734955	-0.505201	-0.227159	1.46731			1.48947e+06	446353		siNTC and siBANF1: p=0.0023
	0.0312507	0.112444				2B IRF3	20.729	34.03	177.597	180.021	234.271	220.97	77.403	74.979	156.868	145.991	0.948318	0.86465	0.911772			0.0234155	0.0982394						13.9973	0.707423	11.1141	1.34135							BAG3	-0.0529189	0.0188938	-1.20697	1.24099			1.21981e+06	378459
	0.038988	0.0887976				2B pTBK1	221.496	195.252	222.845	229.465	33.504	59.748	32.155	25.535	1.349	34.213	0.00815515	0.202631	24.847			0.0175405	0.229365						13.3642	1.09711	11.7472	0.864909							BST2	-0.513018	-0.539786	-0.446028	1.49883			1.12725e+06	165796
						2B TBK1	35.637	39.681	210.829	230.26	219.363	215.319	44.171	24.74	175.192	190.579	1.05909	1.12873	1.06575																				CASP1	-0.603529	-0.729818	-0.112497	1.44584
*Colored data analyzed by unpaired homoscedastic t-test (two-tailed)						2B actin	69.629	63.768	235.046	232.612	185.371	191.232	19.954	22.388	165.417	168.844					*Colored data analyzed by unpaired homoscedastic t-test (two-tailed)							iSLK.219 IFIT2 mRNA (fold)	siNTC		siBANF1								CAV1	-0.40222	-0.10294	-0.909321	1.41448		KSHV Virions / mL Supernatant	shNS	shBANF1 #1	shBANF1 #2
																													𝚫Ct	Normalized Fold Change 2^-𝚫𝚫Ct	𝚫Ct	Normalized Fold Change 2^-𝚫𝚫Ct		Unpaired heteroscedastic t-test (two-tailed)					CCL2	-0.713128	-0.843047	0.244289	1.31189			2.90539e+07	2.23542e+06	7.61805e+06
																													7.34519	1.13482	4.0046	11.4959		siNTC and siBANF1: p=0.000024					CCL5	0.665547	-0.787182	-0.921525	1.04316			1.3643e+07	1.4412e+06	5.94212e+06
																													7.51298	1.01022	3.83681	12.9138							CD70	-0.239576	-0.525074	-0.707298	1.47195			3.12744e+07	3.32204e+06	1.00816e+07
																													7.75374	0.854953	3.59605	15.2591							CDKN1B	1.09692	-0.341434	-1.21285	0.457363
																																							CRP	-0.652209	-0.671507	1.45167	-0.12795		*Colored data analyzed by unpaired homoscedastic t-test (two-tailed)
																												iSLK.219 OAS2 mRNA (fold)	siNTC		siBANF1								DDX58	-0.667536	-0.695311	-0.0743082	1.43716
																													𝚫Ct	Normalized Fold Change 2^-𝚫𝚫Ct	𝚫Ct	Normalized Fold Change 2^-𝚫𝚫Ct		Unpaired heteroscedastic t-test (two-tailed)					EIF2AK2	-0.551171	-0.558917	-0.385083	1.49517
																													10.3637	1.2623	6.72834	15.6914		siNTC and siBANF1: p=0.0001					GBP1	-0.657492	-0.668648	-0.12474	1.45088
																													10.8071	0.928315	6.28498	21.3313							HLA-A	-0.714646	-0.72478	0.0385374	1.40089
																													11.0049	0.809389	6.0872	24.4693							HLA-E	-0.759019	-0.844693	0.341185	1.26253
																																							HLA-G	1.4467	-0.761514	-0.557556	-0.12763
																												TREX-BCBL1-RTA IFNB1 mRNA (fold)	shNS		shBANF1 #1		shBANF1 #2						IFI16	-0.601167	-0.622342	-0.25508	1.47859
																													𝚫Ct	Normalized Fold Change 2^-𝚫𝚫Ct	𝚫Ct	Normalized Fold Change 2^-𝚫𝚫Ct	𝚫Ct	Normalized Fold Change 2^-𝚫𝚫Ct		Unpaired heteroscedastic t-test (two-tailed)			IFI27	-0.470328	-0.531627	-0.497574	1.49953
																													14.1594	1.27555	11.3913	8.68934	13.2242	2.43904		shNS and shBANF1 #1: p=0.0108			IFI30	-0.739366	-0.550436	-0.16706	1.45686
																													15.3976	0.540698	12.1204	5.24205	11.986	5.75391		shNS and shBANF1 #2: p=0.0307			IFI6	-0.550636	-0.507131	-0.440699	1.49847
																													14.2672	1.18375	12.7606	3.36346	13.1165	2.6282					IFIH1	-0.508262	-0.286791	-0.684917	1.47997
																																							IFIT1	-0.714721	-0.140247	-0.598191	1.45316
																												TREX-BCBL1-RTA IFIT2 mRNA (fold)	shNS		shBANF1 #1		shBANF1 #2						IFIT2	-0.628596	-0.0437007	-0.754027	1.42632
																													𝚫Ct	Normalized Fold Change 2^-𝚫𝚫Ct	𝚫Ct	Normalized Fold Change 2^-𝚫𝚫Ct	𝚫Ct	Normalized Fold Change 2^-𝚫𝚫Ct		Unpaired heteroscedastic t-test (two-tailed)			IFIT3	-0.550497	-0.263972	-0.664118	1.47859
																													12.448	1.18868	12.0203	1.59886	11.7313	1.95345		shNS and shBANF1 #1: p=0.0354			IFITM1	-0.550283	-0.531649	-0.415394	1.49733
																													12.8197	0.918651	12.0557	1.56014	11.3595	2.52766		shNS and shBANF1 #2: p=0.0026			IFITM2	-0.577338	-0.824085	-0.00836155	1.40979
																													12.8611	0.892666	12.0896	1.52389	11.3181	2.60124					IFITM3	-0.657903	-0.698545	-0.0830984	1.43955
																																							IFNAR1	-0.292048	-0.633362	-0.558414	1.48382
																												TREX-BCBL1-RTA IFIT3 mRNA (fold)	shNS		shBANF1 #1		shBANF1 #2						IFNAR2	0.172702	-0.304808	-1.13156	1.26366
																													𝚫Ct	Normalized Fold Change 2^-𝚫𝚫Ct	𝚫Ct	Normalized Fold Change 2^-𝚫𝚫Ct	𝚫Ct	Normalized Fold Change 2^-𝚫𝚫Ct		Unpaired homoscedastic t-test (two-tailed)			IL15	-0.473651	-0.721134	-0.280635	1.47542
																													11.3038	1.06824	8.15946	9.44534	9.78386	3.06353		shNS and shBANF1 #1: p=0.0026			IL6	-0.533788	-0.536402	-0.427892	1.49808
																													11.2197	1.1324	8.83752	5.90339	9.868	2.88998		shNS and shBANF1 #2: p=0.0014			IRF1	-0.721441	-0.684767	-0.0117057	1.41791
																													11.7221	0.799359	9.07118	5.02067	9.36554	4.09404					IRF2	-0.821659	-0.697887	0.175255	1.34429
																																							IRF3	-0.621196	-0.460088	-0.412733	1.49402
																												*Colored data analyzed by unpaired heteroscedastic t-test (two-tailed)											IRF5	1.1807	-1.08567	-0.507269	0.412242
																																							IRF7	-0.336329	-0.456087	-0.691198	1.48361
																																							IRF9	-0.751092	-0.754689	0.147656	1.35812
																																							ISG15	-0.477174	-0.444542	-0.575942	1.49766
																																							ISG20	-0.420248	-0.634459	-0.438216	1.49292
																																							JAK1	-0.438569	-0.457143	-0.600363	1.49608
																																							JAK2	-0.722737	-0.844772	0.266324	1.30119
																																							MET	0.308264	-0.0597112	-1.3223	1.07375
																																							MX2	-0.44756	-0.528418	-0.523	1.49898
																																							MYD88	-0.719392	-0.881546	0.340116	1.26082
																																							NMI	-0.467383	-0.600204	-0.428349	1.49594
																																							NOS2	1.49251	-0.569254	-0.356356	-0.566899
																																							OAS1	-0.500312	-0.611286	-0.381803	1.4934
																																							OAS2	-0.47873	-0.537275	-0.483466	1.49947
																																							PML	-0.642249	-0.590429	-0.24365	1.47633
																																							PRKCZ	-0.665491	-0.782607	0.0546633	1.39343
																																							PSME2	-0.588585	-0.609542	-0.285322	1.48345
																																							SH2D1A	0.191784	1.12289	-1.3047	-0.00997885
																																							SHB	-0.731512	-0.783718	0.164862	1.35037
																																							SOCS1	-0.709881	-0.894921	0.35102	1.25378
																																							STAT1	-0.556631	-0.918802	0.122284	1.35315
																																							STAT2	-0.823403	-0.67442	0.138407	1.35942
																																							STAT3	-0.709966	-0.748133	0.0682846	1.38981
																																							TAP1	-0.688752	-0.95151	1.19095	0.44931
																																							TICAM1	-0.611304	-0.508046	-0.373525	1.49287
																																							TIMP1	-0.714882	-0.855732	0.273812	1.2968
																																							TLR3	-0.611656	-0.679665	-0.16987	1.46119
																																							TLR7	1.48798	-0.390823	-0.42345	-0.673703
																																							TMEM173	-0.799013	-0.930492	0.873939	0.855566
																																							TNFSF10	-0.659591	-0.655201	-0.139884	1.45468
																																							TRAF3	-0.68049	-0.651666	-0.116528	1.44868
																																							TYK2	-0.948847	-0.767295	0.996594	0.719548
																																							VEGFA	-0.603915	-0.636887	-0.233961	1.47476
[truncated: 2 more columns]

## Sheet: Figure 3
3A						3B															3C	iSLK.219 IFNB1 mRNA (fold)	EV		BANF1					3D						3F						3G	iSLK.219 vIL6 mRNA (fold)	EV		BANF1
cGAMP Concentration (pg/μg total protein)	EV	BANF1		Unpaired t-test (two-tailed)		Western Blot Quantitation	EVband	BAFband	EVback	BAFback	EVbandinv	BAFbandinv	EVbackinv	BAFbackinv	EV	BAF	EV/actin	BAF/actin	BAF/EV				𝚫Ct	Normalized Fold Change 2^-𝚫𝚫Ct	𝚫Ct	Normalized Fold Change 2^-𝚫𝚫Ct		unpaired heteroscedastic t-test (two-tailed)		IFNβ Concentration (pg/mL supernatant)	EV	BANF1		unpaired homoscedastic t-test (two-tailed)		GFP/RFP Intensity Ratio (fold)	EV	BANF1		unpaired homoscedastic t-test (two-tailed)				𝚫Ct	Normalized Fold Change 2^-𝚫𝚫Ct	𝚫Ct	Normalized Fold Change 2^-𝚫𝚫Ct		unpaired homoscedastic t-test (two-tailed)
	8.13723	2.45851		EV and BANF1: p=0.0260		3B pIRF3	93.901	160.342	186.584	202.258	161.099	94.658	68.416	52.742	92.683	41.916	0.659797	0.333479	0.505427				8.18316	1.1478	9.42772	0.484416		EV and BANF1: p=0.0084			0.399008	0.25807		EV and BANF1: p=0.0355			0.821229	1.35754		EV and BANF1: p=0.0359				-5.93837	0.884399	-6.77121	1.57528		EV and BANF1: p=0.0260
	8.98846	0.689246				3B IRF3	65.376	93.755	234.442	246.711	189.624	161.245	20.558	8.289	169.066	152.956	1.20356	1.2169	1.01109				8.39124	0.993641	9.21964	0.559573					0.307713	0.0287199					1.21006	1.35419						-6.09978	0.989091	-6.6098	1.40854
	8.12241	5.91952				3B pTBK1	82.11	208.927	201.976	218.453	172.89	46.073	53.024	36.547	119.866	9.526	0.853309	0.0757878	0.0888164				8.60206	0.858555	9.00882	0.647617					0.355717	0.0726204					0.968715	1.34581						-6.28746	1.12651	-6.42212	1.23672
						3B TBK1	57.034	91.838	208.479	222.078	197.966	163.162	46.521	32.922	151.445	130.24	1.07812	1.03618	0.961099
*Colored data analyzed by unpaired homoscedastic t-test (two-tailed)						3B actin	104.625	123.329	245.097	249.022	150.375	131.671	9.903	5.978	140.472	125.693						iSLK.219 IFIT2 mRNA (fold)	EV		BANF1					*Colored data analyzed by unpaired homoscedastic t-test (two-tailed)						*Colored data analyzed by unpaired homoscedastic t-test (two-tailed)							iSLK.219 ORF57 mRNA (fold)	EV		BANF1
																							𝚫Ct	Normalized Fold Change 2^-𝚫𝚫Ct	𝚫Ct	Normalized Fold Change 2^-𝚫𝚫Ct		unpaired heteroscedastic t-test (two-tailed)																𝚫Ct	Normalized Fold Change 2^-𝚫𝚫Ct	𝚫Ct	Normalized Fold Change 2^-𝚫𝚫Ct		unpaired homoscedastic t-test (two-tailed)
																							4.83618	1.06616	5.74741	0.566913		EV and BANF1: p=0.0009																1.89452	0.946554	0.998854	1.76103		EV and BANF1: p=0.0009
																							5.03583	0.928373	5.54776	0.651056																		1.70202	1.08167	1.19135	1.54106
																							4.92075	1.00546	5.66284	0.601139																		1.85658	0.97178	1.0368	1.71532
																						iSLK.219 IFIT3 mRNA (fold)	EV		BANF1																		*Colored data analyzed by unpaired homoscedastic t-test (two-tailed)
																							𝚫Ct	Normalized Fold Change 2^-𝚫𝚫Ct	𝚫Ct	Normalized Fold Change 2^-𝚫𝚫Ct		unpaired heteroscedastic t-test (two-tailed)
																							6.3837	0.775213	8.49369	0.179577		EV and BANF1: p=0.0296
																							5.22898	1.72595	9.64842	0.0806574
																							7.01973	0.498836	7.85766	0.279071
																						*Colored data analyzed by unpaired heteroscedastic t-test (two-tailed)

## Sheet: Figure 4
4A								4B	iSLK.219 IFNB1 mRNA (fold)	siNTC		siBANF1		sicGAS		sicGAS+ siBANF1			unpaired heteroscedastic t-test (two-tailed)		4C								4E								4F
cGAMP Concentration (pg/μg total protein)	siNTC	siBANF1	sicGAS	siBANF1+sicGAS		unpaired homoscedastic t-test (two-tailed)				𝚫Ct	Normalized Fold Change 2^-𝚫𝚫Ct	𝚫Ct	Normalized Fold Change 2^-𝚫𝚫Ct	𝚫Ct	Normalized Fold Change 2^-𝚫𝚫Ct	𝚫Ct	Normalized Fold Change 2^-𝚫𝚫Ct		siNTC and siBANF1: p=0.0060		IFNβ Concentration (pg/mL supernatant)	siNTC	siBANF1	sicGAS	siBANF1+sicGAS		unpaired homoscedastic t-test (two-tailed)		RFP/GFP Intensity Ratio (fold)	siNTC	siBANF1	sicGAS	siBANF1+sicGAS		unpaired homoscedastic t-test (two-tailed)		Western Blot Quantitation	NTCband	BAFband	cGASband	BAFcGASband	NTCback	BAFback	cGASback	BAFcGASback	NTCbandinv	BAFbandinv	cGASbandinv	BAFcGASbandinv
	0.0453794	0.0976705	0.0162394	0.0206618		siNTC and siBANF1: p=0.0003				13.1965	0.937835	11.7433	2.56793	14.3217	0.429941	14.0561	0.516853		siNTC and sicGAS: p=0.0198			0.0226585	0.0670246	0.012931	0.012931		siNTC and siBANF1: p=0.0025			0.896237	0.632839	1.40593	1.36488		siNTC and siBANF1: p=0.0347		4F ORF45	94.403	164.103	8.165	11.169	242.042	243.101	221.691	221.466	160.597	90.897	246.835	243.831
	0.038988	0.0887976	0.0226501	0.031347		siNTC and sicGAS: p=0.0010				12.7949	1.23886	12.1449	1.94395	15.5053	0.189283	13.9297	0.564158		siNTC and sicGAS+siBANF1: p=0.0135			0.0234155	0.0982394	0.0124539	0.0134917		siNTC and sicGAS: p=0.0103			0.968073	0.755986	1.18358	1.41619		siNTC and sicGAS: p=0.0314		4F K8a	130.691	156.292	85.539	48.509	236.361	237.719	235.277	226.108	124.309	98.708	169.461	206.491
	0.0423873	0.102909	0.0174637	0.0269793		siNTC and sicGAS+siBANF1: p=0.0116				13.3844	0.823301	11.5554	2.92517	15.304	0.217623	14.3088	0.433813		sicGAS and siBANF1+sicGAS: p=0.1124 (ns)			0.0173883	0.0859482	0.0113007	0.0129151		siNTC and sicGAS+siBANF1: p=0.0135			1.13569	0.800456	1.39909	1.2691		siNTC and sicGAS+siBANF1: p=0.0135		4F actin	64.252	76.331	58.658	49.138	248.818	248.69	251.197	251.179	190.748	178.669	196.342	205.862
						sicGAS and siBANF1+sicGAS: p=0.1091 (ns)																					sicGAS and siBANF1+sicGAS: p=0.1642 (ns)								sicGAS and siBANF1+sicGAS: p=0.8319 (ns)
*Colored data analyzed by unpaired homoscedastic t-test (two-tailed)									*Colored data analyzed by unpaired heteroscedastic t-test (two-tailed)												*Colored data analyzed by unpaired homoscedastic t-test (two-tailed)								*Colored data analyzed by unpaired homoscedastic t-test (two-tailed)
[truncated: 55 more columns]

## Sheet: Figure 5
5A																								5B
Western Blot Quantiation	cgas	cgas back	actin	actin back	ha	haback	cgasinv	cgasbackinv	actininv	actinbackinv	hainv	habackinv	cgasadj	actinadj	haadj	cgas/actin	cgas/actin relative to EV0	cgas/actin relative to BAF0	ha/actin	relative to ev0		extra sum-of-squares F test		Western Blot Quantitation	EVDMSOband	BAFDMSOband	EVMG132band	BAFMG132band	EVDMSOback	BAFDMSOback	EVMG132back	BAFMG132back	EVDMSOinv	BAFDMSOinv	EVMG132inv	BAFMG132inv	EVDMSObackinv	BAFDMSObackinv	EVMG132backinv	BAFMG132backinv	EV DMSO	BAF DMSO	EV MG132	BAF MG132	EVDMSO/actin	BAFDMSO/actin	EVMG132/actin	BAFMG132/actin	BAFDMSO/EVDMSO
EV0	73.671	200.804	155.235	236.797	225.367	228.986	181.329	54.196	99.765	18.203	29.633	26.014	127.133	81.562	3.619	1.55873	1	3.80852	0.0443712	1		p-value of equivaluent EV and BANF1 cGAS half-lives: p=0.0015		5B cGAS	93.092	147.675	82.274	20.436	231.603	238.322	233.297	224.19	161.908	107.325	172.726	234.564	23.397	16.678	21.703	30.81	138.511	90.647	151.023	203.754	1.20988	0.728978	1.19131	1.56209	0.60252
EV12	48.448	199.92	138.84	236.383	224.633	228.091	206.552	55.08	116.16	18.617	30.367	26.909	151.472	97.543	3.458	1.55287	0.996244	3.79421	0.035451	0.798966				5B HA	233.165	106.441	227.959	71.121	235.257	225.575	229.299	228.055	21.835	148.559	27.041	183.879	19.743	29.425	25.701	26.945	2.092	119.134	1.34	156.934	0.0182735	0.958069	0.0105703	1.20314	52.4296
EV16	63.171	153.598	146.395	236.447	223.511	226.724	191.829	101.402	108.605	18.553	31.489	28.276	90.427	90.052	3.213	1.00416	0.64422	2.45352	0.0356794	0.804112				5B actin	138.479	128.454	126.014	121.31	252.962	252.802	252.784	251.747	116.521	126.546	128.986	133.69	2.038	2.198	2.216	3.253	114.483	124.348	126.77	130.437
EV20	110.671	184.589	141.255	236.322	224.274	227.082	144.329	70.411	113.745	18.678	30.726	27.918	73.918	95.067	2.808	0.777536	0.498827	1.89979	0.0295371	0.665682
EV24	103.7	177.054	146.718	236.594	223.931	227.342	151.3	77.946	108.282	18.406	31.069	27.658	73.354	89.876	3.411	0.816169	0.523612	1.99419	0.0379523	0.855337
BAF0	180.938	215.633	151.303	236.075	44.898	225.626	74.062	39.367	103.697	18.925	210.102	29.374	34.695	84.772	180.728	0.409274	0.262569	1	2.13193	48.0477
BAF12	205.305	216.876	145.34	235.622	30.344	225.584	49.695	38.124	109.66	19.378	224.656	29.416	11.571	90.282	195.24	0.128165	0.0822241	0.313152	2.16256	48.7379
BAF16	211.393	218.042	141.997	236.142	29.939	222.274	43.607	36.958	113.003	18.858	225.061	32.726	6.649	94.145	192.335	0.0706251	0.0453094	0.172562	2.04297	46.0427
BAF20	216.614	219.358	140.48	236.258	88.806	221.945	38.386	35.642	114.52	18.742	166.194	33.055	2.744	95.778	133.139	0.0286496	0.0183801	0.0700009	1.39008	31.3284
BAF24	207.286	219.445	146.864	237.183	11.17	220.365	47.714	35.555	108.136	17.817	243.83	34.635	12.159	90.319	209.195	0.134623	0.0863671	0.328931	2.31618	52.2001
*Colored data analyzed by nonlinear regression (one phase decay) in GraphPad Prism and compared with the extra sum-of-squares F test
[truncated: 53 more columns]

## Sheet: Figure 6
6A						6B	AGS-EBV IFNB1 mRNA (fold)	siNTC		siBANF1					6C						6D	AGS-EBV BALF2 mRNA (fold)	siNTC		siBANF1					6E															6F
cGAMP Concentration (pg/μg total protein)	siNTC	siBANF1		unpaired homoscedastic t-test (two-tailed)				𝚫Ct	Normalized Fold Change 2^-𝚫𝚫Ct	𝚫Ct	Normalized Fold Change 2^-𝚫𝚫Ct		unpaired heteroscedastic t-test (two-tailed)		IFNβ Concentration (pg/mL supernatant)	siNTC	siBANF1		unpaired homoscedastic t-test (two-tailed)				𝚫Ct	Normalized Fold Change 2^-𝚫𝚫Ct	𝚫Ct	Normalized Fold Change 2^-𝚫𝚫Ct		unpaired heteroscedastic t-test (two-tailed)		Western Blot Quantitation	NTCband	BAFband	NTCback	BAFback	NTCbandinv	BAFbandinv	NTCbackinv	BAFbackinv	NTC	BAF	NTC/actin	BAF/actin	BAF/NTC		EBV Virions / mL Supernatant	siNTC	siBANF1		unpaired homoscedastic t-test (two-tailed)
	1.03006	1.92296		siNTC and siBANF1: p=0.0177				14.256	0.426727	10.0182	8.05114		siNTC and siBANF1: p=0.0489			0.0145992	0.0188931		siNTC and siBANF1: p=0.0482				2.58799	0.964145	4.19665	0.316146		siNTC and siBANF1: p=0.0074		6E LMP1	47.584	87.84	137.476	128.013	207.416	167.16	117.524	126.987	89.892	40.173	0.466538	0.235887	0.505612			2.88735e+08	1.96434e+08		siNTC and siBANF1: p=0.0124
	1.30987	2.06852						12.8876	1.10178	11.3867	3.11828					0.0100191	0.0166985						2.96451	0.742676	3.82014	0.410421				6E BZLF1	71.951	137.174	245.318	249.037	183.049	117.826	9.682	5.963	173.367	111.863	0.899771	0.656835	0.730003			2.75179e+08	1.1994e+08
	1.00017	1.53468						12.4701	1.4715	11.8041	2.33479					0.0107347	0.0150286						2.16439	1.29318	4.62026	0.235706				6E actin	36.759	62.138	229.438	232.444	218.241	192.862	25.562	22.556	192.679	170.306						3.14417e+08	1.97238e+08
*Colored data analyzed by unpaired homoscedastic t-test (two-tailed)							AGS-EBV IFIT3 mRNA (fold)	siNTC		siBANF1					*Colored data analyzed by unpaired homoscedastic t-test (two-tailed)							AGS-EBV BRRF1 mRNA (fold)	siNTC		siBANF1																				*Colored data analyzed by unpaired homoscedastic t-test (two-tailed)
								𝚫Ct	Normalized Fold Change 2^-𝚫𝚫Ct	𝚫Ct	Normalized Fold Change 2^-𝚫𝚫Ct		unpaired heteroscedastic t-test (two-tailed)										𝚫Ct	Normalized Fold Change 2^-𝚫𝚫Ct	𝚫Ct	Normalized Fold Change 2^-𝚫𝚫Ct		unpaired heteroscedastic t-test (two-tailed)
								12.195	0.80883	10.0365	3.61119		siNTC and siBANF1: p=0.0051										-3.56522	1.16545	-1.48916	0.276399		siNTC and siBANF1: p=0.0006
								12.0396	0.90086	10.1919	3.24228												-3.26539	0.94675	-1.78899	0.340249
								11.5212	1.29031	10.7103	2.26368												-3.17264	0.887798	-1.88175	0.362842
							AGS-EBV OAS1 mRNA (fold)	siNTC		siBANF1												*Colored data analyzed by unpaired heteroscedastic t-test (two-tailed)
								𝚫Ct	Normalized Fold Change 2^-𝚫𝚫Ct	𝚫Ct	Normalized Fold Change 2^-𝚫𝚫Ct		unpaired heteroscedastic t-test (two-tailed)
								11.5657	1.1734	9.99517	3.48523		siNTC and siBANF1: p=0.0003
								11.8711	0.949537	9.68977	4.30692
								11.9857	0.877059	9.57522	4.66283
							*Colored data analyzed by unpaired heteroscedastic t-test (two-tailed)

## Sheet: Supplemental Figure 1
S1A	TREX-BCBL1-RTA vIL6 mRNA (fold)	siNTC		siBANF1					S1B															S1C								S1D
		𝚫Ct	Normalized Fold Change 2^-𝚫𝚫Ct	𝚫Ct	Normalized Fold Change 2^-𝚫𝚫Ct		unpaired heteroscedastic t-test (two-tailed)		Western Blot Quantitation	NTCband	BAFband	NTCback	BAFback	NTCbandinv	BAFbandinv	NTCbackinv	BAFbackinv	NTC	BAF	NTC/actin	BAF/actin	BAF/NTC		TREX-BCBL1-RTA BANF1 mRNA (fold)	siNTC		siBANF1			unpaired heteroscedastic t-test (two-tailed)		Western Blot Quantitation	NTCband	BAFband	NTCback	BAFback	NTCbandinv	BAFbandinv	NTCbackinv	BAFbackinv	NTC	BAF	NTC/actin	BAF/actin	BAF/NTC
		1.11797	0.71039	1.96396	0.395209		siNTC and siBANF1: p=0.0167		S1B ORF45	93.534	160.6	224.541	224.221	161.466	94.4	30.459	30.779	131.007	63.621	1.4296	0.493026	0.34487			𝚫Ct	Normalized Fold Change 2^-𝚫𝚫Ct	𝚫Ct	Normalized Fold Change 2^-𝚫𝚫Ct		siNTC and siBANF1: p=0.0000050		S1D cGAS	116.565	33.666	173.906	157.092	138.435	221.334	81.094	97.908	57.341	123.426	0.405983	0.702537	1.73046
		0.102998	1.4356	2.97893	0.195565				S1B K8A	59.744	148.744	206.712	213.806	195.256	106.256	48.288	41.194	146.968	65.062	1.60377	0.504192	0.314379			3.08937	1.04002	5.7483	0.164672				S1D BAF	30.312	100.951	113.813	117.807	224.688	154.049	141.187	137.193	83.501	16.856	0.591199	0.0959439	0.162287
		0.852326	0.85401	2.2296	0.328747				S1B actin	145.943	108.34	237.582	237.382	109.057	146.66	17.418	17.618	91.639	129.042						3.25663	0.926165	5.58104	0.184915				S1D actin	104.977	69.811	246.217	245.497	150.023	185.189	8.783	9.503	141.24	175.686
																									3.09799	1.03382	5.73968	0.16566
	TREX-BCBL1-RTA ORF57 mRNA (fold)	siNTC		siBANF1
		𝚫Ct	Normalized Fold Change 2^-𝚫𝚫Ct	𝚫Ct	Normalized Fold Change 2^-𝚫𝚫Ct		unpaired heteroscedastic t-test (two-tailed)																	*Colored data analyzed by unpaired heteroscedastic t-test (two-tailed)
		4.2242	0.728089	4.96645	0.435254		siNTC and siBANF1: p=0.0115
		3.3576	1.32757	5.83305	0.23871
		3.849	0.944343	5.34165	0.335581
	*Colored data analyzed by unpaired heteroscedastic t-test (two-tailed)

## Sheet: Supplemental Figure 2
S2A	TREX-BCBL1-RTA IFNB1 mRNA (fold)	siNTC		siBANF1					S2B
		𝚫Ct	Normalized Fold Change 2^-𝚫𝚫Ct	𝚫Ct	Normalized Fold Change 2^-𝚫𝚫Ct		unpaired heteroscedastic t-test (two-tailed)		KSHV Virions / mL Supernatant	siNTC	siBANF1		unpaired homoscedastic t-test (two-tailed)
		15.4839	0.849146	13.9762	2.41476		siNTC and siBANF1: p=0.0029			795960	426976		siNTC and siBANF1: p=0.0242
		15.1691	1.0562	14.2909	1.94138					650844	468296
		15.1176	1.09465	14.3425	1.87318					586473	466103
	TREX-BCBL1-RTA IFIT2 mRNA (fold)	siNTC		siBANF1					*Colored data analyzed by unpaired homoscedastic t-test (two-tailed)
		𝚫Ct	Normalized Fold Change 2^-𝚫𝚫Ct	𝚫Ct	Normalized Fold Change 2^-𝚫𝚫Ct		unpaired heteroscedastic t-test (two-tailed)
		13.6915	0.902613	11.9814	2.9532		siNTC and siBANF1: p=0.0003
		13.4012	1.10384	12.2718	2.41483
		13.5531	0.993545	12.1199	2.68291
	TREX-BCBL1-RTA IFIT3 mRNA (fold)	siNTC		siBANF1
		𝚫Ct	Normalized Fold Change 2^-𝚫𝚫Ct	𝚫Ct	Normalized Fold Change 2^-𝚫𝚫Ct		unpaired heteroscedastic t-test (two-tailed)
		12.444	0.825084	10.9269	2.36156		siNTC and siBANF1: p=0.0067
		11.9982	1.12387	11.3727	1.73373
		12.0948	1.05104	11.2761	1.85386
	*Colored data analyzed by unpaired heteroscedastic t-test (two-tailed)

## Sheet: Supplemental Figure 4
S4A	iSLK.219 vIL6 mRNA (fold)	siNTC		siBANF1		sicGAS		sicGAS+ siBANF1			unpaired heteroscedastic t-test (two-tailed)		S4C	iSLK.219 BANF1 mRNA (fold)	siNTC		siBANF1		sicGAS		sicGAS+ siBANF1			unpaired heteroscedastic t-test (two-tailed)
		𝚫Ct	Normalized Fold Change 2^-𝚫𝚫Ct	𝚫Ct	Normalized Fold Change 2^-𝚫𝚫Ct	𝚫Ct	Normalized Fold Change 2^-𝚫𝚫Ct	𝚫Ct	Normalized Fold Change 2^-𝚫𝚫Ct		siNTC and siBANF1: p=0.0019				𝚫Ct	Normalized Fold Change 2^-𝚫𝚫Ct	𝚫Ct	Normalized Fold Change 2^-𝚫𝚫Ct	𝚫Ct	Normalized Fold Change 2^-𝚫𝚫Ct	𝚫Ct	Normalized Fold Change 2^-𝚫𝚫Ct		siNTC and siBANF1: p=0.000013
		-1.77688	0.952275	-1.50644	0.789502	-3.72792	3.68201	-3.16393	2.49061		siNTC and sicGAS: p=0.0389				4.01104	0.912221	11.689	0.0044547	4.17661	0.813313	10.9723	0.00732089		siNTC and sicGAS: p=0.8382 (ns)
		-1.91535	1.0482	-1.36797	0.717249	-2.38474	1.45127	-2.97942	2.19161		siNTC and sicGAS+siBANF1: p=0.0001				3.50198	1.2982	12.198	0.00313023	3.51345	1.28793	11.4481	0.00526399		siNTC and sicGAS+siBANF1: p=0.000033
		-1.84674	0.999523	-1.43658	0.752181	-2.97538	2.18549	-3.14093	2.45122		sicGAS and siBANF1+sicGAS: p=0.8759 (ns)				4.21935	0.789576	11.4806	0.00514665	4.24929	0.773355	11.2449	0.0060601		sicGAS and siBANF1+sicGAS: p=0.0001
	iSLK.219 ORF57 mRNA (fold)	siNTC		siBANF1		sicGAS		sicGAS+ siBANF1			unpaired heteroscedastic t-test (two-tailed)			iSLK.219 cGAS mRNA (fold)	siNTC		siBANF1		sicGAS		sicGAS+ siBANF1			unpaired heteroscedastic t-test (two-tailed)
		𝚫Ct	Normalized Fold Change 2^-𝚫𝚫Ct	𝚫Ct	Normalized Fold Change 2^-𝚫𝚫Ct	𝚫Ct	Normalized Fold Change 2^-𝚫𝚫Ct	𝚫Ct	Normalized Fold Change 2^-𝚫𝚫Ct		siNTC and siBANF1: p=0.0040				𝚫Ct	Normalized Fold Change 2^-𝚫𝚫Ct	𝚫Ct	Normalized Fold Change 2^-𝚫𝚫Ct	𝚫Ct	Normalized Fold Change 2^-𝚫𝚫Ct	𝚫Ct	Normalized Fold Change 2^-𝚫𝚫Ct		siNTC and siBANF1: p=0.9301 (ns)
		0.319735	1.04962	1.1944	0.572438	-0.537469	1.9014	-0.109575	1.4134		siNTC and sicGAS: p=0.0039				6.58181	0.988704	6.58638	0.985575	10.0613	0.0886413	9.62171	0.120217		siNTC and sicGAS: p=0.0001
		0.276174	1.08179	1.23797	0.555412	-0.705734	2.13662	-1.5031	3.71329		siNTC and sicGAS+siBANF1: p=0.0399				6.35959	1.15335	6.8086	0.844881	9.74708	0.110211	9.16392	0.16511		siNTC and sicGAS+siBANF1: p=0.0001
		0.592846	0.868592	0.991321	0.658966	-0.30521	1.61867	-0.955977	2.54131		sicGAS and siBANF1+sicGAS: p=0.4652 (ns)				6.78646	0.857949	6.38174	1.13578	9.89133	0.0997241	9.22216	0.158578		sicGAS and siBANF1+sicGAS: p=0.0380
	*Colored data analyzed by unpaired heteroscedastic t-test (two-tailed)													*Colored data analyzed by unpaired heteroscedastic t-test (two-tailed)

## Sheet: Supplemental Figure 5
S5A																									S5B		S5C		S5D
Western Blot Quantitation	S5A	cgas	cgas back	actin	actin back	baf	bafback	cgasinv	cgasbackinv	actininv	actinbackinv	bafinv	bafbackinv	cgasadj	actinadj	bafadj	cgas/actin	cgas/actin relative to NTC0	cgas/actin relative to BAF0	baf/actin	relative to NTC0		two-tailed extra sum-of-squares F test with no adjustment for multiple comparisons p-value of equivaluent siNTC and siBANF1 cGAS half-lives: p=0.0051		See Figure 5A		See Supplemental Figure 5A		Western Blot Quantitation		EVband	BAFband	CGASband	BAF/CGASband	EVback	BAFback	cGASback	BAFcGASback	EVbandinv	BAFbandinv	cGASbandinv	BAFcGASbandinv	EVbackinv	BAFbackinv	cGASbackinv	BAFcGASbackinv	EV	BAF	cGAS
	NTC0	110.207	156.725	125.963	217.01	118.884	228.366	144.793	98.275	129.037	37.99	136.116	26.634	46.518	91.047	109.482	0.510923	1	0.864643	1.20248	1								IP	ED5D cGAS	155.767	154.143	159.2	167.143	157.843	156.035	161.237	169.122	99.233	100.857	95.8	87.857	97.157	98.965	93.763	85.878	2.076	1.892	2.037
	NTC12	146.007	171.167	123.196	216.55	89.063	229.143	108.993	83.833	131.804	38.45	165.937	25.857	25.16	93.354	140.08	0.269512	0.5275	0.456099	1.50052	1.24786									ED5D BAF	153.879	67.491	147.751	79.255	162.319	155.786	156.928	141.723	101.121	187.509	107.249	175.745	92.681	99.214	98.072	113.277	8.44	88.295	9.177
	NTC16	163.395	173.808	115.529	216.227	87.387	225.699	91.605	81.192	139.471	38.773	167.613	29.301	10.413	100.698	138.312	0.103408	0.202395	0.174999	1.37353	1.14225									ED5D actin	92.044	96.32	95.496	108.865	212.316	229.389	221.975	224.657	162.956	158.68	159.504	146.135	42.684	25.611	33.025	30.343	120.272	133.069	126.479
	NTC20	151.483	167.203	113.314	216.421	95.843	223.726	103.517	87.797	141.686	38.579	159.157	31.274	15.72	103.107	127.883	0.152463	0.298407	0.258016	1.24029	1.03145
	NTC24	157.851	167.346	115.946	216.274	154.852	230.435	97.149	87.654	139.054	38.726	100.148	24.565	9.495	100.328	75.583	0.0946396	0.185233	0.16016	0.753359	0.626506								Input		EVband	BAFband	CGASband	BAF/CGASband	EVback	BAFback	cGASback	BAFcGASback	EVbandinv	BAFbandinv	cGASbandinv	BAFcGASbandinv	EVbackinv	BAFbackinv	cGASbackinv	BAFcGASbackinv	EV	BAF	cGAS
	BAF0	94.875	146.142	128.727	215.487	242.598	242.685	160.125	108.858	126.273	39.513	12.402	12.315	51.267	86.76	0.087	0.590906	1.15655	1	0.00100277	0.000833917									ED5D cGAS	84.778	126.173	40.547	88.553	113.001	149.228	145.78	165.104	170.222	128.827	214.453	166.447	141.999	105.772	109.22	89.896	28.223	23.055	105.233
	BAF12	98.692	138.221	130.447	215.115	242.913	243.012	156.308	116.779	124.553	39.885	12.087	11.988	39.529	84.668	0.099	0.466871	0.913779	0.790093	0.00116927	0.000972386									ED5D BAF	189.081	74.384	185.062	108.074	190.563	187.467	186.531	189.705	65.919	180.616	69.938	146.926	64.437	67.533	68.469	65.295	1.482	113.083	1.469
	BAF16	113.372	138.054	122.666	214.65	241.237	241.938	141.628	116.946	132.334	40.35	13.763	13.062	24.682	91.984	0.701	0.268329	0.525185	0.454098	0.00762089	0.00633766									ED5D actin	92.044	96.32	95.496	108.865	212.316	229.389	221.975	224.657	162.956	158.68	159.504	146.135	42.684	25.611	33.025	30.343	120.272	133.069	126.479
	BAF20	108.679	136.379	117.702	214.461	234.844	236.223	146.321	118.621	137.298	40.539	20.156	18.777	27.7	96.759	1.379	0.286278	0.560316	0.484474	0.0142519	0.0118521
	BAF24	116.066	136.12	129.403	215.134	231.687	233.009	138.934	118.88	125.597	39.866	23.313	21.991	20.054	85.731	1.322	0.233918	0.457834	0.395863	0.0154203	0.0128238
*Colored data analyzed by nonlinear regression (one phase decay) in GraphPad Prism and statistically compared with the two-tailed Extra sum-of-squares F test with no adjustments for multiple comparisons
[truncated: 51 more columns]

[truncated: 2 more sheets: Supplemental Figure 6, Supplemental Figure 7]
